# Supplementary material for: In Situ Supramolecular Gel Formed by Cyclohexane Diamine with Aldehyde Derivative
Source: Polymers (Basel). 2022 Jan 20;14(3):400. doi: 10.3390/polym14030400 (PMC8840383; doi:10.3390/polym14030400)
Supplement: Supplementary file 1 [file polymers-14-00400-s001.zip]

Archive with 1 entries (1 files):
- polymers-1532952-supplementary.pdf
